# Supplementary material for: Construction, Physical Properties and Foaming Behavior of High-Content Lignin Reinforced Low-Density Polyethylene Biocomposites
Source: Polymers (Basel). 2022 Jun 30;14(13):2688. doi: 10.3390/polym14132688 (PMC9269087; doi:10.3390/polym14132688)
Supplement: Supplementary file 1 [file polymers-14-02688-s001.zip]

Archive with 1 entries (1 files):
- polymers-1755649-supplementary.pdf
